# Supplementary material for: Analysis of Serum Paraoxonase 1 Using Mass Spectrometry and Lectin Immunoassay in Patients With Alpha-Fetoprotein Negative Hepatocellular Carcinoma
Source: Front Oncol. 2021 Apr 6;11:651421. doi: 10.3389/fonc.2021.651421 (PMC8056865; doi:10.3389/fonc.2021.651421)
Supplement: Supplementary file 1 [file Table_1.xlsx]

## Sheet: s_table1
Table S1. The identified 195 N-glycopeptides of target 40 kDa-band in liver diseases
PSM	Representative PepSpec	RT (min)	PrecursorMH	Charge	Protein Accession Number	Protein	N-glycosylation Sites	Peptide Sequence	Glycan (H N S F)	Glycan Compositions	Modification	PeptideMH	GlyMass	TotalScore	PepScore	GlyScore	MassDeviation	PPM	GlycanFDR	PeptideFDR	TotalFDR
1	20201106CXY-H1-1.15444.15444.3.0.dta	72.3534	3546.63	3	P00738	HPT	241	VVLHPNYSQVDIGLIK	4 4 1 0	H4N4S1	null	1795.01	1751.62	45.1638	42.3994	50.2978	-0.00123	-0.34813	2.20986e-07	0	2.20986e-07
1	20201106CXY-H2-1.14046.14046.3.0.dta	65.4061	3417.6	3	P00738	HPT	241	VVLHPNYSQVDIGLIK	5 4 0 0	H5N4	null	1795.01	1622.58	42.0157	40.2078	45.3732	0.00256	0.74799	2.69162e-05	0	2.69162e-05
1	20201106CXY-L2-2.13721.13721.3.0.dta	65.8326	3563.65	3	P00738	HPT	241	VVLHPNYSQVDIGLIK	5 4 0 1	H5N4F1	null	1795.01	1768.64	24.0454	14.34	42.0697	0.00091	0.25544	6.83565e-09	0.00383142	0.00383142
2	20201106CXY-L1-2.15181.15181.3.0.dta	72.3881	3708.69	3	P00738	HPT	241	VVLHPNYSQVDIGLIK	5 4 1 0	H5H4S1	null	1795.01	1913.68	108.1	122.955	80.5118	0.00467	1.25902	9.10245e-05	0	9.10245e-05
2	20201106CXY-H1-1.15351.15351.3.0.dta	71.9472	3854.75	3	P00738	HPT	241	VVLHPNYSQVDIGLIK	5 4 1 1	H5N4S1F1	null	1795.01	2059.73	69.365	77.3231	54.5856	0.00347	0.89949	5.89714e-08	0	5.89714e-08
2	20201106CXY-L1-2.15971.15971.3.0.dta	77.2924	3999.79	3	P00738	HPT	241	VVLHPNYSQVDIGLIK	5 4 2 0	H5N4S2	null	1795.01	2204.77	73.2955	79.7382	61.3304	0.01063	2.65747	0.000369424	0	0.000369424
1	20201106CXY-H1-2.17036.17036.3.2.dta	78.1808	4145.85	3	P00738	HPT	241	VVLHPNYSQVDIGLIK	5 4 2 1	H5N4S2F1	null	1795.01	2350.83	19.2989	14.8629	27.5373	0.01231	2.96858	0.000509667	0.0027248	0.00322746
1	20201106CXY-L2-2.13684.13684.3.0.dta	65.666	3579.65	3	P00738	HPT	241	VVLHPNYSQVDIGLIK	6 4 0 0	H6N4	null	1795.01	1784.63	41.7376	41.1674	42.7967	0.00218	0.6102	3.17667e-09	0	3.17667e-09
1	20201106CXY-L1-1.16020.16020.3.0.dta	77.1042	4016.81	3	P00738	HPT	241	VVLHPNYSQVDIGLIK	6 4 1 1	H6N4S1F1	null	1795.01	2221.79	38.296	34.7951	44.7977	0.00937	2.33327	1.89864e-05	0	1.89864e-05
1	20201106CXY-H1-2.16846.16846.3.0.dta	77.3527	4307.91	3	P00738	HPT	241	VVLHPNYSQVDIGLIK	6 4 2 1	H6N4S2F1	null	1795.01	2512.88	21.9106	22.0321	21.6851	0.01125	2.61178	0.00171499	0	0.00171499
2	20201106CXY-H2-1.15467.15467.4.0.dta	71.7485	4073.82	4	P00738	HPT	241	VVLHPNYSQVDIGLIK	6 5 1 0	H6N5S1	null	1795.01	2278.81	45.657	48.6108	40.1714	0.00262	0.64296	6.11198e-05	0	6.11198e-05
1	20201106CXY-L2-2.16232.16232.3.0.dta	77.0354	4364.92	3	P00738	HPT	241	VVLHPNYSQVDIGLIK	6 5 2 0	H6N5S2	null	1795.01	2569.9	64.2766	66.6001	59.9616	0.00482	1.10456	6.22468e-14	0	6.22468e-14
1	20201106CXY-H2-2.16662.16662.3.0.dta	76.9199	4510.98	3	P00738	HPT	241	VVLHPNYSQVDIGLIK	6 5 2 1	H6N5S2F1	null	1795.01	2715.96	41.6038	40.8767	42.9541	0.00391	0.86751	1.36925e-05	0	1.36925e-05
3	20201106CXY-H1-2.18085.18085.3.0.dta	82.8364	4656.02	3	P00738	HPT	241	VVLHPNYSQVDIGLIK	6 5 3 0	H6N5S3	null	1795.01	2861	74.6078	86.3189	52.8584	0.00475	1.02025	5.43131e-06	0	5.43131e-06
2	20201106CXY-L2-1.17004.17004.3.0.dta	82.7973	4802.07	3	P00738	HPT	241	VVLHPNYSQVDIGLIK	6 5 3 1	H6N5S3F1	null	1795.01	3007.06	60.6537	71.0707	41.3079	0.00492	1.02441	3.04744e-05	0	3.04744e-05
1	20201106CXY-H1-2.16648.16648.4.1.dta	76.5094	4730.05	4	P00738	HPT	241	VVLHPNYSQVDIGLIK	7 6 2 0	H7N6S2	null	1795.01	2935.04	17.0605	14.9413	20.9962	0.00113	0.23833	0.002052	0.0027248	0.00473612
2	20201106CXY-H1-2.17971.17971.4.0.dta	82.3505	5021.15	4	P00738	HPT	241	VVLHPNYSQVDIGLIK	7 6 3 0	H7N6S3	null	1795.01	3226.13	22.5775	16.3932	34.0627	0.00177	0.35257	0.000159048	0	0.000159048
1	20201106CXY-H1-2.15734.15734.4.0.dta	72.4681	4431.02	4	P00739/P00738	HPTR/HPT	126/184	MVSHHNLTTGATLINEQWLLTTAK	4 4 1 0	H4N4S1	null	2679.39	1751.62	47.4859	56.4079	30.9165	0.00145	0.32754	0.000284605	0	0.000284605
1	20201106CXY-H1-1.15454.15454.4.2.dta	72.394	4577.08	4	P00739/P00738	HPTR/HPT	126/184	MVSHHNLTTGATLINEQWLLTTAK	4 4 1 1	H4N4S1F1	null	2679.39	1897.68	22.4473	17.6284	31.3969	0.01029	2.24735	0.000251322	0	0.000251322
2	20201106CXY-L1-2.14251.14251.4.0.dta	68.2133	4301.98	4	P00739/P00738	HPTR/HPT	126/184	MVSHHNLTTGATLINEQWLLTTAK	5 4 0 0	H5N4	null	2679.39	1622.58	72.0258	83.5418	50.6389	0.00418	0.97265	0.000819591	0	0.000819591
1	20201106CXY-H1-2.14691.14691.4.0.dta	67.8447	4448.03	4	P00739/P00738	HPTR/HPT	126/184	MVSHHNLTTGATLINEQWLLTTAK	5 4 0 1	H5N4F1	null	2679.39	1768.64	37.457	34.7871	42.4153	0.00075	0.16801	3.43731e-05	0	3.43731e-05
3	20201106CXY-L1-2.15248.15248.4.0.dta	72.6819	4593.08	4	P00739/P00738	HPTR/HPT	126/184	MVSHHNLTTGATLINEQWLLTTAK	5 4 1 0	H5H4S1	null	2679.39	1913.68	47.6189	50.6672	41.9578	0.00609	1.3262	0.00157532	0	0.00157532
1	20201106CXY-H1-2.15642.15642.4.0.dta	72.0747	4739.13	4	P00739/P00738	HPTR/HPT	126/184	MVSHHNLTTGATLINEQWLLTTAK	5 4 1 1	H5N4S1F1	null	2679.39	2059.73	42.1503	41.3223	43.6879	0.00581	1.22518	2.73812e-05	0	2.73812e-05
3	20201106CXY-L2-1.15670.15670.4.0.dta	76.8494	4884.17	4	P00739/P00738	HPTR/HPT	126/184	MVSHHNLTTGATLINEQWLLTTAK	5 4 2 0	H5N4S2	null	2679.39	2204.77	45.4227	48.7534	39.2372	0.00678	1.38884	5.14475e-05	0	5.14475e-05
2	20201106CXY-H1-1.16157.16157.4.0.dta	75.4912	5046.22	4	P00739/P00738	HPTR/HPT	126/184	MVSHHNLTTGATLINEQWLLTTAK	5 4 2 1	H5N4S2F1	1,Oxidation[M];	2695.39	2350.83	37.0704	36.2423	38.6084	0.00602	1.19204	1.74978e-05	0	1.74978e-05
1	20201106CXY-H1-1.14378.14378.4.1.dta	67.6104	4464.03	4	P00739/P00738	HPTR/HPT	126/184	MVSHHNLTTGATLINEQWLLTTAK	6 4 0 0	H6N4	null	2679.39	1784.63	24.0932	21.8469	28.2648	0.00079	0.17749	0.000687849	0	0.000687849
1	20201106CXY-H1-1.16416.16416.4.4.dta	76.6136	4901.18	4	P00739/P00738	HPTR/HPT	126/184	MVSHHNLTTGATLINEQWLLTTAK	6 4 1 1	H6N4S1F1	null	2679.39	2221.79	25.876	29.595	18.9694	-0.00222	-0.45309	0.00641978	0	0.00641978
1	20201106CXY-H1-1.15226.15226.4.0.dta	71.4037	4974.2	4	P00739/P00738	HPTR/HPT	126/184	MVSHHNLTTGATLINEQWLLTTAK	6 5 1 0	H6N5S1	1,Oxidation[M];	2695.39	2278.81	22.2235	18.3452	29.4262	0.00662	1.33093	0.000432409	0	0.000432409
2	20201106CXY-H1-2.16575.16575.4.0.dta	76.192	5249.3	4	P00739/P00738	HPTR/HPT	126/184	MVSHHNLTTGATLINEQWLLTTAK	6 5 2 0	H6N5S2	null	2679.39	2569.9	46.3466	53.786	32.5304	0.00555	1.05753	0.000211055	0	0.000211055
1	20201106CXY-H1-1.17275.17275.4.0.dta	80.3994	5540.4	4	P00739/P00738	HPTR/HPT	126/184	MVSHHNLTTGATLINEQWLLTTAK	6 5 3 0	H6N5S3	null	2679.39	2861	46.9816	52.8317	36.1171	0.00797	1.43786	4.30291e-05	0	4.30291e-05
1	20201106CXY-L2-1.16551.16551.4.0.dta	80.7811	5686.46	4	P00739/P00738	HPTR/HPT	126/184	MVSHHNLTTGATLINEQWLLTTAK	6 5 3 1	H6N5S3F1	null	2679.39	3007.06	32.0043	39.0874	18.8499	0.00754	1.32548	0.00950895	0	0.00950895
1	20201106CXY-L2-2.16510.16510.3.0.dta	78.2714	3378.48	3	P01009	A1AT	271	YLGNATAIFFLPDEGK	5 4 0 0	H5N4	null	1755.9	1622.58	36.1263	46.3313	17.1741	0.00368	1.09052	0.00665003	0	0.00665003
1	20201106CXY-H1-2.19127.19127.3.0.dta	87.487	3669.58	3	P01009	A1AT	271	YLGNATAIFFLPDEGK	5 4 1 0	H5H4S1	null	1755.9	1913.68	31.3132	38.6408	17.7047	0.0031	0.84487	0.00398948	0	0.00398948
1	20201106CXY-L2-2.17914.17914.3.0.dta	84.5379	3815.63	3	P01009	A1AT	271	YLGNATAIFFLPDEGK	5 4 1 1	H5N4S1F1	null	1755.9	2059.73	41.7791	56.3351	14.7465	0.0015	0.39373	0.00976955	0	0.00976955
2	20201106CXY-H2-1.19041.19041.4.0.dta	87.635	3960.67	4	P01009	A1AT	271	YLGNATAIFFLPDEGK	5 4 2 0	H5N4S2	null	1755.9	2204.77	38.6888	48.4624	20.5378	0.00178	0.45026	0.00890752	0	0.00890752
1	20201106CXY-H1-1.18871.18871.3.0.dta	87.5005	3977.7	3	P01009	A1AT	271	YLGNATAIFFLPDEGK	6 4 1 1	H6N4S1F1	null	1755.9	2221.79	32.5	41.4029	15.9662	0.01341	3.37062	0.00851698	0	0.00851698
1	20201106CXY-H2-2.19254.19254.3.0.dta	88.4754	4616.9	3	P01009	A1AT	271	YLGNATAIFFLPDEGK	6 5 3 0	H6N5S3	null	1755.9	2861	22.7771	27.8191	13.4136	0.0054	1.1686	0.00925411	0	0.00925411
1	20201106CXY-L2-2.14339.14339.4.0.dta	68.607	4534.94	4	P01042	KNG1	169	HGIQYFNNNTQHSSLFMLNEVK	5 4 1 0	H5H4S1	null	2621.26	1913.68	31.343	22.9413	46.946	0.00472	1.04066	2.61259e-10	0	2.61259e-10
2	20201106CXY-H2-1.15211.15211.4.0.dta	70.6196	4842.03	4	P01042	KNG1	169	HGIQYFNNNTQHSSLFMLNEVK	5 4 2 0	H5N4S2	17,Oxidation[M];	2637.25	2204.77	35.0087	24.5712	54.3926	0.00603	1.24582	6.52745e-06	0	6.52745e-06
1	20201106CXY-H1-2.14581.14581.3.0.dta	67.352	3618.48	3	P01042	KNG1	205	ITYSIVQTNCSK	5 4 2 0	H5N4S2	10,Carbamidomethyl[C];	1413.7	2204.77	48.0619	62.9753	20.3655	0.00313	0.86481	0.00234897	0	0.00234897
1	20201106CXY-L2-2.13569.13569.3.0.dta	65.1492	3345.37	3	P01042	KNG1	294	LNAENNATFYFK	5 4 1 0	H5H4S1	null	1431.69	1913.68	16.0355	15.6211	16.8051	0.00263	0.78715	0.0070264	0	0.0070264
1	20201106CXY-H2-2.16294.16294.3.0.dta	75.3033	3636.47	3	P01042	KNG1	294	LNAENNATFYFK	5 4 2 0	H5N4S2	null	1431.69	2204.77	58.1711	68.5018	38.9855	0.00399	1.09676	2.59287e-05	0	2.59287e-05
1	20201106CXY-L2-2.15824.15824.3.0.dta	75.2246	3782.53	3	P01042	KNG1	294	LNAENNATFYFK	5 4 2 1	H5N4S2F1	null	1431.69	2350.83	38.2382	39.2013	36.4496	0.00531	1.40364	1.86676e-06	0	1.86676e-06
2	20201106CXY-H1-2.5011.5011.2.0.dta	24.4966	2430.97	2	P01857	IGHG1	180	EEQYNSTYR	3 3 0 1	H3N3F1	null	1189.51	1241.45	54.7323	55.4795	53.3446	0.00232	0.9553	4.60205e-06	0	4.60205e-06
3	20201106CXY-H1-2.4944.4944.2.0.dta	24.1927	2487.99	2	P01857	IGHG1	180	EEQYNSTYR	3 4 0 0	H3N4	null	1189.51	1298.48	58.1051	61.9182	51.0236	0.00276	1.10745	8.43251e-06	0	8.43251e-06
8	20201106CXY-H1-1.4766.4766.2.0.dta	24.6262	2634.05	2	P01857	IGHG1	180	EEQYNSTYR	3 4 0 1	H3V4F1	null	1189.51	1444.53	53.0826	56.1537	47.3792	0.0022	0.83534	6.30207e-07	0	6.30207e-07
1	20201106CXY-H1-1.4858.4858.2.0.dta	25.0211	2691.07	2	P01857	IGHG1	180	EEQYNSTYR	3 5 0 0	H3N5	null	1189.51	1501.56	49.1008	45.6701	55.4721	0.00339	1.26132	4.3342e-08	0	4.3342e-08
3	20201106CXY-H1-2.5297.5297.2.0.dta	25.7635	2837.13	2	P01857	IGHG1	180	EEQYNSTYR	3 5 0 1	H3N5F1	null	1189.51	1647.61	53.5269	49.4601	61.0793	0.00302	1.06562	1.08342e-06	0	1.08342e-06
1	20201106CXY-H1-1.4673.4673.2.0.dta	24.2159	2593.02	2	P01857	IGHG1	180	EEQYNSTYR	4 3 0 1	H4N3F1	null	1189.51	1403.51	28.2378	18.9398	45.5054	0.00333	1.28472	1.29914e-06	0	1.29914e-06
3	20201106CXY-H1-2.4997.4997.3.0.dta	24.4326	2650.04	3	P01857	IGHG1	180	EEQYNSTYR	4 4 0 0	H4N4	null	1189.51	1460.53	41.3739	40.5454	42.9127	0.00264	0.99482	3.06218e-05	0	3.06218e-05
7	20201106CXY-L2-1.5185.5185.2.0.dta	26.1429	2796.1	2	P01857	IGHG1	180	EEQYNSTYR	4 4 0 1	H4N4F1	null	1189.51	1606.59	36.2843	30.3324	47.3378	0.00272	0.97146	5.03467e-06	0	5.03467e-06
1	20201106CXY-H1-2.6641.6641.3.0.dta	31.7935	2941.14	3	P01857	IGHG1	180	EEQYNSTYR	4 4 1 0	H4N4S1	null	1189.51	1751.62	35.7927	35.4356	36.4559	0.00254	0.86338	9.85466e-05	0	9.85466e-05
1	20201106CXY-H1-1.6395.6395.3.0.dta	31.8943	3087.2	3	P01857	IGHG1	180	EEQYNSTYR	4 4 1 1	H4N4S1F1	null	1189.51	1897.68	34.737	30.2499	43.0703	0.00326	1.05608	3.23488e-06	0	3.23488e-06
1	20201106CXY-H1-1.4879.4879.3.0.dta	25.1148	2853.12	3	P01857	IGHG1	180	EEQYNSTYR	4 5 0 0	H4N5	null	1189.51	1663.61	41.1939	47.7745	28.9728	0.00251	0.8788	0.00049995	0	0.00049995
1	20201106CXY-H1-1.5066.5066.3.0.dta	25.95	2999.18	3	P01857	IGHG1	180	EEQYNSTYR	4 5 0 1	H4N5F1	null	1189.51	1809.67	39.2427	34.571	47.9186	0.00386	1.28746	4.98294e-07	0	4.98294e-07
1	20201106CXY-L2-1.3219.3219.3.2.dta	17.3805	2755.09	3	P01857	IGHG1	180	EEQYNSTYR	5 3 0 1	H5N3F1	null	1189.51	1565.56	22.2627	20.1516	26.1833	0.02063	7.48661	0.00169344	0	0.00169344
3	20201106CXY-L2-1.4762.4762.3.0.dta	24.278	2812.1	3	P01857	IGHG1	180	EEQYNSTYR	5 4 0 0	H5N4	null	1189.51	1622.58	47.2108	42.5688	55.8316	0.00228	0.81089	3.72163e-07	0	3.72163e-07
7	20201106CXY-L2-1.4894.4894.3.0.dta	24.868	2958.15	3	P01857	IGHG1	180	EEQYNSTYR	5 4 0 1	H5N4F1	null	1189.51	1768.64	59.7754	58.875	61.4476	0.00149	0.50346	5.73116e-08	0	5.73116e-08
2	20201106CXY-H1-1.6253.6253.3.0.dta	31.255	3103.19	3	P01857	IGHG1	180	EEQYNSTYR	5 4 1 0	H5H4S1	null	1189.51	1913.68	32.2946	29.9341	36.6783	0.00307	0.98844	3.60971e-05	0	3.60971e-05
2	20201106CXY-H1-1.6359.6359.2.0.dta	31.7365	3249.25	2	P01857	IGHG1	180	EEQYNSTYR	5 4 1 1	H5N4S1F1	null	1189.51	2059.73	42.8421	17.7365	89.4669	0.00293	0.90061	6.39688e-12	0	6.39688e-12
1	20201106CXY-L2-1.8830.8830.3.0.dta	42.358	3540.35	3	P01857	IGHG1	180	EEQYNSTYR	5 4 2 1	H5N4S2F1	null	1189.51	2350.83	32.7936	27.0542	43.4524	0.00359	1.01383	1.58201e-05	0	1.58201e-05
1	20201106CXY-L1-2.4639.4639.3.0.dta	25.4023	3015.18	3	P01857	IGHG1	180	EEQYNSTYR	5 5 0 0	H5N5	null	1189.51	1825.66	33.5603	29.0887	41.8646	0.00214	0.71018	0.00158795	0	0.00158795
1	20201106CXY-H1-1.5056.5056.3.0.dta	25.9058	3161.23	3	P01857	IGHG1	180	EEQYNSTYR	5 5 0 1	H5N5F1	null	1189.51	1971.72	35.3862	37.1486	32.1131	0.00214	0.67578	0.000203747	0	0.000203747
1	20201106CXY-L2-2.6312.6312.3.0.dta	32.73	3452.33	3	P01857	IGHG1	180	EEQYNSTYR	5 5 1 1	H5N5S1F1	null	1189.51	2262.81	27.8662	18.1101	45.9849	0.0042	1.21637	5.13744e-10	0	5.13744e-10
2	20201106CXY-L2-1.4919.4919.3.1.dta	24.9696	2974.15	3	P01857	IGHG1	180	EEQYNSTYR	6 4 0 0	H6N4	null	1189.51	1784.63	39.4646	36.8608	44.3004	0.00487	1.6362	1.28175e-05	0	1.28175e-05
1	20201106CXY-L2-1.6344.6344.3.0.dta	31.3058	3411.3	3	P01857	IGHG1	180	EEQYNSTYR	6 4 1 1	H6N4S1F1	null	1189.51	2221.79	24.81	18.9093	35.7684	0.00251	0.7353	0.000116662	0.00352113	0.00361197
1	20201106CXY-L1-2.6342.6342.3.1.dta	32.9607	3468.32	3	P01857	IGHG1	180	EEQYNSTYR	6 5 1 0	H6N5S1	null	1189.51	2278.81	20.7452	14.3161	32.6848	0.00058	0.16732	0.0037158	0	0.0037158
1	20201106CXY-H1-2.8728.8728.2.0.dta	41.1276	1709.74	2	P01859	IGHG2	176	EEQFNSTFR	0 2 0 1	N2F1	null	1157.52	552.217	44.8002	59.2995	17.8729	0.00132	0.77399	0.00382793	0	0.00382793
1	20201106CXY-H1-2.8336.8336.2.0.dta	39.3849	2398.98	2	P01859	IGHG2	176	EEQFNSTFR	3 3 0 1	H3N3F1	null	1157.52	1241.45	28.4492	23.1857	38.2241	0.00393	1.63666	7.36753e-05	0	7.36753e-05
1	20201106CXY-H1-1.7955.7955.2.0.dta	38.8645	2456	2	P01859	IGHG2	176	EEQFNSTFR	3 4 0 0	H3N4	null	1157.52	1298.48	28.4092	18.0582	47.6323	0.00429	1.74483	5.26988e-07	0	5.26988e-07
8	20201106CXY-H2-1.8190.8190.3.0.dta	39.2158	2602.06	3	P01859	IGHG2	176	EEQFNSTFR	3 4 0 1	H3V4F1	null	1157.52	1444.53	74.2876	69.0709	83.9759	0.00308	1.18457	9.64129e-08	0	9.64129e-08
5	20201106CXY-H1-1.8201.8201.2.0.dta	39.9415	2805.14	2	P01859	IGHG2	176	EEQFNSTFR	3 5 0 1	H3N5F1	null	1157.52	1647.61	54.1401	54.9664	52.6056	0.00273	0.97297	1.14376e-07	0	1.14376e-07
1	20201106CXY-H1-2.8294.8294.3.0.dta	39.1995	2561.03	3	P01859	IGHG2	176	EEQFNSTFR	4 3 0 1	H4N3F1	null	1157.52	1403.51	20.7134	17.4026	26.862	-0.00015	-0.06001	0.000608365	0	0.000608365
2	20201106CXY-H1-1.7854.7854.2.0.dta	38.4263	2618.05	2	P01859	IGHG2	176	EEQFNSTFR	4 4 0 0	H4N4	null	1157.52	1460.53	32.1238	25.9452	43.5984	0.00218	0.83318	2.67908e-06	0	2.67908e-06
6	20201106CXY-H2-1.8533.8533.3.0.dta	40.7356	2764.11	3	P01859	IGHG2	176	EEQFNSTFR	4 4 0 1	H4N4F1	null	1157.52	1606.59	33.8577	30.7858	39.5626	0.00218	0.78952	7.04648e-05	0	7.04648e-05
1	20201106CXY-H1-1.10443.10443.3.0.dta	49.9955	2909.15	3	P01859	IGHG2	176	EEQFNSTFR	4 4 1 0	H4N4S1	null	1157.52	1751.62	25.0809	18.5666	37.1788	0.00076	0.25963	3.04309e-05	0	3.04309e-05
4	20201106CXY-H1-2.10802.10802.3.0.dta	50.4107	3055.21	3	P01859	IGHG2	176	EEQFNSTFR	4 4 1 1	H4N4S1F1	null	1157.52	1897.68	40.2334	36.2854	47.5652	0.00369	1.20689	1.44475e-05	0	1.44475e-05
1	20201106CXY-H1-2.8346.8346.2.0.dta	39.429	2821.13	2	P01859	IGHG2	176	EEQFNSTFR	4 5 0 0	H4N5	null	1157.52	1663.61	25.3172	14.1663	46.0261	-0.00278	-0.98637	1.84534e-05	0.0027248	0.00274315
3	20201106CXY-H2-1.8344.8344.3.0.dta	39.8978	2967.19	3	P01859	IGHG2	176	EEQFNSTFR	4 5 0 1	H4N5F1	null	1157.52	1809.67	30.6413	22.6811	45.4245	0.00495	1.6697	2.67151e-05	0	2.67151e-05
1	20201106CXY-L2-1.5602.5602.3.2.dta	28.0018	2723.1	3	P01859	IGHG2	176	EEQFNSTFR	5 3 0 1	H5N3F1	null	1157.52	1565.56	30.3886	26.0169	38.5073	0.02068	7.59476	6.4707e-05	0	6.4707e-05
1	20201106CXY-H2-1.7964.7964.2.0.dta	38.2333	2780.11	2	P01859	IGHG2	176	EEQFNSTFR	5 4 0 0	H5N4	null	1157.52	1622.58	30.3454	22.4455	45.0167	0.00248	0.89073	2.89514e-05	0	2.89514e-05
8	20201106CXY-H2-2.7778.7778.2.0.dta	37.2675	2926.16	2	P01859	IGHG2	176	EEQFNSTFR	5 4 0 1	H5N4F1	null	1157.52	1768.64	26.641	22.2396	34.815	0.00313	1.06942	9.29544e-05	0	9.29544e-05
1	20201106CXY-H1-2.10626.10626.3.0.dta	49.6283	3071.2	3	P01859	IGHG2	176	EEQFNSTFR	5 4 1 0	H5H4S1	null	1157.52	1913.68	25.2055	21.907	31.3314	0.00089	0.28989	0.000260308	0	0.000260308
3	20201106CXY-L1-1.9940.9940.3.0.dta	49.8013	3217.26	3	P01859	IGHG2	176	EEQFNSTFR	5 4 1 1	H5N4S1F1	null	1157.52	2059.73	51.1596	35.7354	79.8044	0.00545	1.69533	7.77256e-13	0	7.77256e-13
1	20201106CXY-H2-1.10356.10356.3.1.dta	48.8901	3362.27	3	P01859	IGHG2	176	EEQFNSTFR	5 4 2 0	H5N4S2	null	1157.52	2204.77	22.5583	14.1671	38.1418	-0.0206	-6.12671	8.9081e-05	0.00832178	0.00840271
1	20201106CXY-L2-1.12424.12424.3.0.dta	62.31	3508.35	3	P01859	IGHG2	176	EEQFNSTFR	5 4 2 1	H5N4S2F1	null	1157.52	2350.83	22.5506	17.9502	31.0943	0.0022	0.6283	0.000430476	0.00352113	0.00369296
1	20201106CXY-H1-1.8078.8078.3.0.dta	39.3985	3129.24	3	P01859	IGHG2	176	EEQFNSTFR	5 5 0 1	H5N5F1	null	1157.52	1971.72	37.1743	37.4605	36.6427	0.00356	1.13839	3.65551e-05	0	3.65551e-05
1	20201106CXY-L2-2.10171.10171.3.0.dta	49.9232	3420.34	3	P01859	IGHG2	176	EEQFNSTFR	5 5 1 1	H5N5S1F1	null	1157.52	2262.81	32.9539	29.8303	38.755	0.0037	1.08069	1.18877e-07	0	1.18877e-07
1	20201106CXY-H1-2.8243.8243.3.1.dta	38.9737	2942.16	3	P01859	IGHG2	176	EEQFNSTFR	6 4 0 0	H6N4	null	1157.52	1784.63	40.0027	36.782	45.9841	0.00519	1.76344	1.86272e-05	0	1.86272e-05
2	20201106CXY-H2-2.10392.10392.3.0.dta	48.9411	3379.31	3	P01859	IGHG2	176	EEQFNSTFR	6 4 1 1	H6N4S1F1	null	1157.52	2221.79	20.5168	14.9656	30.8261	0.00377	1.11541	0.00170662	0.00449102	0.00617119
1	20201106CXY-L1-2.10196.10196.3.1.dta	50.0353	3436.34	3	P01859	IGHG2	176	EEQFNSTFR	6 5 1 0	H6N5S1	null	1157.52	2278.81	21.153	19.25	24.6871	0.00416	1.21068	0.00930673	0	0.00930673
1	20201106CXY-H1-2.6403.6403.2.0.dta	30.7268	2472	2	P01860	IGHG3	227	EEQYNSTFR	3 4 0 0	H3N4	null	1173.52	1298.48	31.5497	22.0099	49.2665	0.00377	1.52642	1.08653e-05	0	1.08653e-05
1	20201106CXY-H1-1.6220.6220.3.0.dta	31.1079	2618.05	3	P01860	IGHG3	227	EEQYNSTFR	3 4 0 1	H3V4F1	null	1173.52	1444.53	50.9138	57.4083	38.8525	0.00311	1.18917	1.57854e-05	0	1.57854e-05
2	20201106CXY-H1-1.6439.6439.2.0.dta	32.0914	2821.13	2	P01860	IGHG3	227	EEQYNSTFR	3 5 0 1	H3N5F1	null	1173.52	1647.61	39.6278	34.834	48.5306	0.00321	1.13689	3.78563e-07	0	3.78563e-07
1	20201106CXY-H1-2.6370.6370.2.0.dta	30.575	2634.05	2	P01860	IGHG3	227	EEQYNSTFR	4 4 0 0	H4N4	null	1173.52	1460.53	47.0976	45.636	49.812	0.00304	1.15386	1.01102e-05	0	1.01102e-05
2	20201106CXY-H1-1.6186.6186.2.0.dta	30.9567	2780.11	2	P01860	IGHG3	227	EEQYNSTFR	4 4 0 1	H4N4F1	null	1173.52	1606.59	42.0195	27.5121	68.9619	0.00275	0.99	1.07237e-09	0	1.07237e-09
1	20201106CXY-H2-1.8555.8555.3.0.dta	40.8336	3071.2	3	P01860	IGHG3	227	EEQYNSTFR	4 4 1 1	H4N4S1F1	null	1173.52	1897.68	29.819	22.351	43.6883	0.00279	0.90887	3.55116e-05	0	3.55116e-05
2	20201106CXY-L2-1.6398.6398.3.0.dta	31.5462	2837.13	3	P01860	IGHG3	227	EEQYNSTFR	4 5 0 0	H4N5	null	1173.52	1663.61	42.8433	45.2533	38.3674	0.00224	0.78823	6.60234e-05	0	6.60234e-05
2	20201106CXY-H1-1.6416.6416.2.0.dta	31.9883	2983.19	2	P01860	IGHG3	227	EEQYNSTFR	4 5 0 1	H4N5F1	null	1173.52	1809.67	33.1086	24.0338	49.962	0.00333	1.11569	2.42445e-07	0	2.42445e-07
1	20201106CXY-H1-2.6337.6337.2.0.dta	30.4269	2796.1	2	P01860	IGHG3	227	EEQYNSTFR	5 4 0 0	H5N4	null	1173.52	1622.58	34.8986	28.2188	47.304	0.00321	1.14742	1.51415e-05	0	1.51415e-05
2	20201106CXY-H1-1.6152.6152.3.0.dta	30.8026	2942.16	3	P01860	IGHG3	227	EEQYNSTFR	5 4 0 1	H5N4F1	null	1173.52	1768.64	37.043	31.3032	47.7026	0.00235	0.79952	5.17134e-07	0	5.17134e-07
1	20201106CXY-L1-1.7793.7793.3.0.dta	40.2562	3087.2	3	P01860	IGHG3	227	EEQYNSTFR	5 4 1 0	H5H4S1	null	1173.52	1913.68	24.1448	14.6485	41.7808	0.00184	0.59579	5.62649e-05	0.00292398	0.00297539
1	20201106CXY-H1-2.8575.8575.3.0.dta	40.4435	3233.25	3	P01860	IGHG3	227	EEQYNSTFR	5 4 1 1	H5N4S1F1	null	1173.52	2059.73	34.5369	22.0474	57.7319	0.0029	0.89764	2.09086e-06	0	2.09086e-06
1	20201106CXY-H1-1.6198.6198.2.0.dta	31.0104	2414.97	2	P01861	IGHG4	177	EEQFNSTYR	3 3 0 1	H3N3F1	null	1173.52	1241.45	22.2273	17.1815	31.5979	0.00326	1.3517	0.000238315	0	0.000238315
1	20201106CXY-H1-1.6035.6035.2.0.dta	30.2843	2472	2	P01861	IGHG4	177	EEQFNSTYR	3 4 0 0	H3N4	null	1173.52	1298.48	41.0884	33.9419	54.3605	0.00335	1.35652	6.01982e-08	0	6.01982e-08
6	20201106CXY-L1-2.5947.5947.2.0.dta	31.2038	2618.05	2	P01861	IGHG4	177	EEQFNSTYR	3 4 0 1	H3V4F1	null	1173.52	1444.53	70.4257	58.6638	92.2693	0.00161	0.61661	4.64506e-05	0	4.64506e-05
2	20201106CXY-H1-1.6394.6394.3.0.dta	31.8897	2821.13	3	P01861	IGHG4	177	EEQFNSTYR	3 5 0 1	H3N5F1	null	1173.52	1647.61	54.695	46.5599	69.803	0.00323	1.14362	7.70965e-10	0	7.70965e-10
2	20201106CXY-H1-1.6000.6000.2.0.dta	30.1262	2634.05	2	P01861	IGHG4	177	EEQFNSTYR	4 4 0 0	H4N4	null	1173.52	1460.53	37.9425	34.3739	44.5699	0.00316	1.19865	1.87971e-06	0	1.87971e-06
2	20201106CXY-H1-1.6109.6109.2.0.dta	30.6134	2780.11	2	P01861	IGHG4	177	EEQFNSTYR	4 4 0 1	H4N4F1	null	1173.52	1606.59	47.5176	39.0829	63.182	0.00237	0.85116	5.17085e-09	0	5.17085e-09
1	20201106CXY-L2-1.8359.8359.3.0.dta	40.2582	3071.2	3	P01861	IGHG4	177	EEQFNSTYR	4 4 1 1	H4N4S1F1	null	1173.52	1897.68	34.478	28.6892	45.2285	0.00316	1.02999	9.91708e-06	0	9.91708e-06
1	20201106CXY-H1-1.6350.6350.2.0.dta	31.6934	2983.19	2	P01861	IGHG4	177	EEQFNSTYR	4 5 0 1	H4N5F1	null	1173.52	1809.67	43.1505	37.3156	53.9868	0.00258	0.86361	6.938e-08	0	6.938e-08
1	20201106CXY-H1-1.5975.5975.2.0.dta	30.0159	2796.1	2	P01861	IGHG4	177	EEQFNSTYR	5 4 0 0	H5N4	null	1173.52	1622.58	29.1528	21.8028	42.8029	0.00359	1.28404	3.56556e-06	0	3.56556e-06
1	20201106CXY-H1-1.6076.6076.3.0.dta	30.4665	2942.16	3	P01861	IGHG4	177	EEQFNSTYR	5 4 0 1	H5N4F1	null	1173.52	1768.64	43.4573	44.5566	41.4155	0.0033	1.12173	5.65942e-06	0	5.65942e-06
1	20201106CXY-L2-2.8016.8016.3.0.dta	40.3222	3087.2	3	P01861	IGHG4	177	EEQFNSTYR	5 4 1 0	H5H4S1	null	1173.52	1913.68	28.4446	22.3462	39.7701	0.00228	0.73961	4.63252e-08	0	4.63252e-08
1	20201106CXY-H1-1.8186.8186.3.0.dta	39.8802	3233.26	3	P01861	IGHG4	177	EEQFNSTYR	5 4 1 1	H5N4S1F1	null	1173.52	2059.73	38.8791	22.3162	69.6388	0.003	0.92734	8.18134e-10	0	8.18134e-10
1	20201106CXY-L2-2.6082.6082.3.0.dta	31.7033	3145.24	3	P01861	IGHG4	177	EEQFNSTYR	5 5 0 1	H5N5F1	null	1173.52	1971.72	30.9124	35.0395	23.2479	0.00311	0.98794	0.00472076	0	0.00472076
1	20201106CXY-L2-1.8402.8402.3.0.dta	40.4496	3436.33	3	P01861	IGHG4	177	EEQFNSTYR	5 5 1 1	H5N5S1F1	null	1173.52	2262.81	28.4438	17.4154	48.9252	0.00207	0.60277	3.25113e-06	0.00352113	0.00352411
1	20201106CXY-H2-1.6234.6234.2.1.dta	30.5105	2958.16	2	P01861	IGHG4	177	EEQFNSTYR	6 4 0 0	H6N4	null	1173.52	1784.63	27.3914	17.9083	45.0029	0.00574	1.93915	2.93637e-05	0	2.93637e-05
1	20201106CXY-H1-2.15793.15793.3.0.dta	72.7283	4398.81	3	P01871	IGHM	209	GLTFQQNASSMCVPDQDTAIR	5 4 1 1	H5N4S1F1	12,Carbamidomethyl[C];	2339.08	2059.73	34.4592	42.0521	20.3581	0.00296	0.67389	0.00235814	0	0.00235814
1	20201106CXY-L2-2.16555.16555.3.0.dta	78.4696	4037.64	3	P01876/P01877	IGHA1/IGHA2	340/327	PTHVNVSVVMAEVDGTCY	5 4 1 1	H5N4S1F1	17,Carbamidomethyl[C];	1977.9	2059.73	38.1809	45.2732	25.0095	3e-05	0.00627	0.00378746	0	0.00378746
1	20201106CXY-H2-2.8056.8056.3.0.dta	38.515	2606.17	3	P01877	IGHA2	205	TPLTANITK	3 5 0 1	H3N5F1	null	958.557	1647.61	44.2986	42.6475	47.3649	0.00144	0.55074	6.58864e-06	0	6.58864e-06
2	20201106CXY-H2-1.10179.10179.3.0.dta	48.1023	2856.24	3	P01877	IGHA2	205	TPLTANITK	4 4 1 1	H4N4S1F1	null	958.557	1897.68	53.6712	50.553	59.4622	0.00222	0.77876	3.12009e-06	0	3.12009e-06
2	20201106CXY-H2-1.7944.7944.2.0.dta	38.1448	2768.23	2	P01877	IGHA2	205	TPLTANITK	4 5 0 1	H4N5F1	null	958.557	1809.67	67.4577	73.0082	57.1495	0.00261	0.94368	4.68995e-06	0	4.68995e-06
2	20201106CXY-H1-1.7538.7538.3.0.dta	37.013	2727.2	3	P01877	IGHA2	205	TPLTANITK	5 4 0 1	H5N4F1	null	958.557	1768.64	63.1021	62.7154	63.8201	0.00221	0.80974	4.55114e-09	0	4.55114e-09
1	20201106CXY-H1-1.9808.9808.3.0.dta	47.1492	2872.24	3	P01877	IGHA2	205	TPLTANITK	5 4 1 0	H5H4S1	null	958.557	1913.68	18.8839	17.07	22.2524	0.00259	0.90254	0.00370915	0	0.00370915
2	20201106CXY-H1-2.10242.10242.3.0.dta	47.9048	3018.29	3	P01877	IGHA2	205	TPLTANITK	5 4 1 1	H5N4S1F1	null	958.557	2059.73	44.1468	45.2702	42.0605	0.00285	0.94567	3.73802e-05	0	3.73802e-05
1	20201106CXY-H1-2.12930.12930.3.0.dta	59.9463	3309.39	3	P01877	IGHA2	205	TPLTANITK	5 4 2 1	H5N4S2F1	null	958.557	2350.83	58.5207	61.5394	52.9145	0.00265	0.79964	5.19526e-06	0	5.19526e-06
2	20201106CXY-H2-2.7964.7964.3.0.dta	38.1024	2930.28	3	P01877	IGHA2	205	TPLTANITK	5 5 0 1	H5N5F1	null	958.557	1971.72	75.7576	86.9916	54.8944	0.00282	0.96316	1.65757e-06	0	1.65757e-06
1	20201106CXY-H1-1.9908.9908.3.0.dta	47.6001	3221.37	3	P01877	IGHA2	205	TPLTANITK	5 5 1 1	H5N5S1F1	null	958.557	2262.81	52.7036	62.3494	34.7899	0.00308	0.95497	8.25236e-05	0	8.25236e-05
1	20201106CXY-H1-1.12369.12369.3.0.dta	58.6143	3002.19	3	P02749	APOH	253	LGNWSAMPSCK	4 4 1 0	H4N4S1	10,Carbamidomethyl[C];	1250.57	1751.62	19.483	21.2847	16.137	0.00225	0.74856	0.00839516	0	0.00839516
2	20201106CXY-L1-1.9475.9475.3.0.dta	47.7403	2873.15	3	P02749	APOH	253	LGNWSAMPSCK	5 4 0 0	H5N4	10,Carbamidomethyl[C];	1250.57	1622.58	61.7361	70.1656	46.0811	0.002	0.69725	1.19115e-05	0	1.19115e-05
3	20201106CXY-H2-1.9938.9938.3.0.dta	47.0201	3180.24	3	P02749	APOH	253	LGNWSAMPSCK	5 4 1 0	H5H4S1	10,Carbamidomethyl[C];7,Oxidation[M];	1266.56	1913.68	34.3225	32.7334	37.2737	0.00381	1.19781	0.000100499	0	0.000100499
1	20201106CXY-L2-2.11950.11950.3.0.dta	57.876	3310.3	3	P02749	APOH	253	LGNWSAMPSCK	5 4 1 1	H5N4S1F1	10,Carbamidomethyl[C];	1250.57	2059.73	27.2782	28.1375	25.6824	0.00189	0.57134	0.00328779	0	0.00328779
3	20201106CXY-H2-1.12681.12681.3.0.dta	59.2869	3471.34	3	P02749	APOH	253	LGNWSAMPSCK	5 4 2 0	H5N4S2	10,Carbamidomethyl[C];7,Oxidation[M];	1266.56	2204.77	35.2934	34.2666	37.2002	0.00277	0.79805	0.000101301	0	0.000101301
1	20201106CXY-L1-1.12051.12051.3.2.dta	59.2411	3488.36	3	P02749	APOH	253	LGNWSAMPSCK	6 4 1 1	H6N4S1F1	10,Carbamidomethyl[C];7,Oxidation[M];	1266.56	2221.79	26.7205	27.8715	24.583	0.01111	3.18583	0.00802514	0	0.00802514
2	20201106CXY-L2-2.6463.6463.3.0.dta	33.4104	2992.21	3	P02749	APOH	162	PSAGNNSLYR	5 4 1 0	H5H4S1	null	1078.53	1913.68	35.0693	18.7811	65.3188	0.00258	0.86101	2.31193e-15	0	2.31193e-15
1	20201106CXY-L2-2.9039.9039.3.0.dta	44.8862	3283.3	3	P02749	APOH	162	PSAGNNSLYR	5 4 2 0	H5N4S2	null	1078.53	2204.77	43.1295	26.3716	74.2512	0.00302	0.9196	5.20201e-18	0	5.20201e-18
1	20201106CXY-H2-2.9515.9515.3.0.dta	45.0174	3429.36	3	P02749	APOH	162	PSAGNNSLYR	5 4 2 1	H5N4S2F1	null	1078.53	2350.83	32.8583	15.2533	65.5533	0.00171	0.49844	2.17399e-07	0.00449102	0.00449122
1	20201106CXY-L1-2.9097.9097.3.1.dta	45.1543	3300.32	3	P02749	APOH	162	PSAGNNSLYR	6 4 1 1	H6N4S1F1	null	1078.53	2221.79	19.4685	10.4766	36.1678	0.00826	2.50288	0.00272004	0.00476948	0.00737067
1	20201106CXY-H1-1.9314.9314.3.0.dta	44.9319	3203.21	3	P02750	A2GL	325	MFSQNDTR	5 4 2 0	H5N4S2	null	998.436	2204.77	26.5076	17.039	44.092	0.00212	0.66193	2.2024e-06	0	2.2024e-06
1	20201106CXY-H1-1.6054.6054.3.0.dta	30.3682	2981.17	3	P02763	A1AG1	103	ENGTISR	5 4 2 0	H5N4S2	null	776.39	2204.77	23.5457	11.9897	45.0068	0.00422	1.41499	1.58382e-06	0.00835322	0.00835468
1	20201106CXY-L2-2.9123.9123.3.0.dta	45.2628	3637.39	3	P02763	A1AG1	103	ENGTISR	6 5 3 0	H6N5S3	null	776.39	2861	24.1423	14.7003	41.6775	0.00192	0.52739	8.12677e-09	0.00273224	0.00273224
1	20201106CXY-H1-1.16315.16315.3.0.dta	76.1817	4120.67	3	P02763	A1AG1	93	QDQCIYNTTYLNVQR	5 4 2 0	H5N4S2	4,Carbamidomethyl[C];	1915.9	2204.77	18.1148	19.1049	16.2761	0.00443	1.07539	0.00830534	0	0.00830534
1	20201106CXY-L1-1.15721.15721.3.0.dta	75.7854	4485.8	3	P02763	A1AG1	93	QDQCIYNTTYLNVQR	6 5 2 0	H6N5S2	4,Carbamidomethyl[C];	1915.9	2569.9	34.9295	37.8687	29.4711	0.00287	0.64009	0.00300357	0	0.00300357
1	20201106CXY-H1-1.18240.18240.3.0.dta	84.681	4776.9	3	P02763	A1AG1	93	QDQCIYNTTYLNVQR	6 5 3 0	H6N5S3	4,Carbamidomethyl[C];	1915.9	2861	25.2837	31.355	14.0083	0.0063	1.31787	0.00986575	0	0.00986575
1	20201106CXY-L2-1.17396.17396.3.2.dta	84.551	4922.96	3	P02763	A1AG1	93	QDQCIYNTTYLNVQR	6 5 3 1	H6N5S3F1	4,Carbamidomethyl[C];	1915.9	3007.06	24.872	27.9023	19.2443	0.0054	1.09615	0.00907271	0	0.00907271
1	20201106CXY-H1-1.16152.16152.4.0.dta	75.4716	4850.95	4	P02763	A1AG1	93	QDQCIYNTTYLNVQR	7 6 2 0	H7N6S2	4,Carbamidomethyl[C];	1915.9	2935.04	23.7985	29.0729	14.0032	0.02099	4.32767	0.00987638	0	0.00987638
1	20201106CXY-H1-2.1953.1953.2.0.dta	10.991	2418.93	2	P02763/P19652	A1AG1/A1AG2	56/56	NEEYNK	5 4 0 0	H5N4	null	796.347	1622.58	17.5423	14.8509	22.5406	0.0022	0.90797	0.00143268	0.0027248	0.00412812
3	20201106CXY-H2-1.3325.3325.3.0.dta	17.5552	2710.03	3	P02763/P19652	A1AG1/A1AG2	56/56	NEEYNK	5 4 1 0	H5H4S1	null	796.347	1913.68	25.311	26.9819	22.2078	0.0012	0.44365	0.00793572	0	0.00793572
3	20201106CXY-H2-1.5207.5207.3.0.dta	25.9167	3001.12	3	P02763/P19652	A1AG1/A1AG2	56/56	NEEYNK	5 4 2 0	H5N4S2	null	796.347	2204.77	45.9075	58.2137	23.0531	0.00064	0.21236	0.00741848	0	0.00741848
2	20201106CXY-H1-1.5286.5286.3.0.dta	26.9327	3147.18	3	P02763/P19652	A1AG1/A1AG2	56/56	NEEYNK	5 4 2 1	H5N4S2F1	null	796.347	2350.83	32.1338	34.7006	27.3668	0.00152	0.48307	0.000960896	0	0.000960896
1	20201106CXY-H1-1.4902.4902.3.1.dta	25.2178	3018.18	3	P02763/P19652	A1AG1/A1AG2	56/56	NEEYNK	6 4 1 1	H6N4S1F1	null	796.347	2221.79	35.7627	43.7599	20.9107	0.04786	15.8573	0.0046647	0	0.0046647
1	20201106CXY-L2-2.3351.3351.3.0.dta	19.531	3075.16	3	P02763/P19652	A1AG1/A1AG2	56/56	NEEYNK	6 5 1 0	H6N5S1	null	796.347	2278.81	17.3649	17.1786	17.7109	0.00183	0.59584	0.00635615	0	0.00635615
1	20201106CXY-H1-1.5107.5107.3.0.dta	26.132	3366.25	3	P02763/P19652	A1AG1/A1AG2	56/56	NEEYNK	6 5 2 0	H6N5S2	null	796.347	2569.9	23.4488	27.6276	15.6882	0.00093	0.27666	0.0087233	0	0.0087233
2	20201106CXY-L2-1.5156.5156.3.0.dta	26.015	3512.31	3	P02763/P19652	A1AG1/A1AG2	56/56	NEEYNK	6 5 2 1	H6N5S2F1	null	796.347	2715.96	36.3324	40.6058	28.3959	0.00273	0.77792	0.000942479	0	0.000942479
2	20201106CXY-H1-1.8055.8055.3.0.dta	39.2959	3657.35	3	P02763/P19652	A1AG1/A1AG2	56/56	NEEYNK	6 5 3 0	H6N5S3	null	796.347	2861	37.8005	43.4653	27.2801	0.00538	1.47055	0.000996801	0	0.000996801
1	20201106CXY-H2-2.8064.8064.3.0.dta	38.5493	3803.41	3	P02763/P19652	A1AG1/A1AG2	56/56	NEEYNK	6 5 3 1	H6N5S3F1	null	796.347	3007.06	32.8882	41.3805	17.1169	0.00438	1.15168	0.00518752	0	0.00518752
1	20201106CXY-L2-1.15162.15162.3.0.dta	74.5916	3685.53	3	P02765	FETUA	156	VCQDCPLLAPLNDTR	5 4 1 0	H5H4S1	2,Carbamidomethyl[C];5,Carbamidomethyl[C];	1771.85	1913.68	42.1482	47.7431	31.7577	0.00319	0.86536	0.000373649	0	0.000373649
2	20201106CXY-H1-1.17629.17629.3.0.dta	81.9813	3976.62	3	P02765	FETUA	156	VCQDCPLLAPLNDTR	5 4 2 0	H5N4S2	2,Carbamidomethyl[C];5,Carbamidomethyl[C];	1771.85	2204.77	46.4479	57.3905	26.126	0.00518	1.30194	0.00132921	0	0.00132921
1	20201106CXY-H1-1.15603.15603.3.0.dta	73.0509	3390.43	3	P02787	TRFE	432	CGLVPVLAENYNK	5 4 1 0	H5H4S1	1,Carbamidomethyl[C];	1476.75	1913.68	45.9876	55.227	28.8287	0.00317	0.9336	0.000559458	0	0.000559458
1	20201106CXY-H1-1.17339.17339.4.0.dta	80.686	3681.53	4	P02787	TRFE	432	CGLVPVLAENYNK	5 4 2 0	H5N4S2	1,Carbamidomethyl[C];	1476.75	2204.77	62.8012	78.8593	32.979	0.00411	1.11728	0.000152137	0	0.000152137
1	20201106CXY-H1-2.16977.16977.3.0.dta	77.9228	3649.56	3	P02790	HEMO	453	ALPQPQNVTSLLGCTH	5 4 1 0	H5H4S1	14,Carbamidomethyl[C];	1735.88	1913.68	32.0882	40.6119	16.2585	0.00318	0.87197	0.00606482	0	0.00606482
1	20201106CXY-L2-1.17557.17557.2.0.dta	85.2674	3940.64	2	P02790	HEMO	453	ALPQPQNVTSLLGCTH	5 4 2 0	H5N4S2	14,Carbamidomethyl[C];	1735.88	2204.77	44.7002	47.8659	38.8211	-0.00924	-2.34395	6.10866e-05	0	6.10866e-05
1	20201106CXY-H1-1.18313.18313.3.1.dta	85.0078	3957.68	3	P02790	HEMO	453	ALPQPQNVTSLLGCTH	6 4 1 1	H6N4S1F1	14,Carbamidomethyl[C];	1735.88	2221.79	34.0822	42.7383	18.0066	0.01428	3.60699	0.0070664	0	0.0070664
1	20201106CXY-L2-2.10536.10536.2.1.dta	51.5423	3027.25	2	P02790	HEMO	187	SWPAVGNCSSALR	5 4 0 0	H5N4	8,Carbamidomethyl[C];	1404.67	1622.58	22.3895	17.3132	31.8169	0.00396	1.30954	0.000132843	0	0.000132843
2	20201106CXY-H2-2.13282.13282.3.0.dta	61.8554	3318.35	3	P02790	HEMO	187	SWPAVGNCSSALR	5 4 1 0	H5H4S1	8,Carbamidomethyl[C];	1404.67	1913.68	35.7198	35.7133	35.7318	0.00219	0.66097	5.6596e-05	0	5.6596e-05
2	20201106CXY-H1-2.15879.15879.3.0.dta	73.1075	3609.44	3	P02790	HEMO	187	SWPAVGNCSSALR	5 4 2 0	H5N4S2	8,Carbamidomethyl[C];	1404.67	2204.77	47.9952	52.5927	39.4569	0.0032	0.88582	5.82463e-05	0	5.82463e-05
1	20201106CXY-L2-1.14833.14833.3.0.dta	73.1152	3755.5	3	P02790	HEMO	187	SWPAVGNCSSALR	5 4 2 1	H5N4S2F1	8,Carbamidomethyl[C];	1404.67	2350.83	39.6894	37.8937	43.0241	0.00282	0.75178	1.79892e-05	0	1.79892e-05
1	20201106CXY-H1-2.14641.14641.3.0.dta	67.621	2825.15	3	P04004	VTNC	169	NGSLFAFR	5 4 1 0	H5H4S1	null	911.473	1913.68	16.6844	16.7152	16.6272	0.00172	0.60928	0.00548602	0	0.00548602
1	20201106CXY-H2-2.17108.17108.2.0.dta	78.8932	3116.25	2	P04004	VTNC	169	NGSLFAFR	5 4 2 0	H5N4S2	null	911.473	2204.77	29.5877	38.3093	13.3904	0.00366	1.17363	0.00933885	0	0.00933885
1	20201106CXY-L2-2.18368.18368.4.1.dta	86.5667	4977.1	4	P04004	VTNC	242	NISDGFDGIPDNVDAALALPAHSYSGR	5 4 2 0	H5N4S2	null	2772.32	2204.77	43.7944	59.3013	14.9957	0.00225	0.45193	0.00923444	0	0.00923444
1	20201106CXY-H2-2.11290.11290.4.1.dta	52.9358	4294.85	4	P04004	VTNC	86	NNATVHEQVGGPSLTSDLQAQSK	5 4 1 0	H5H4S1	null	2381.17	1913.68	23.7326	19.5303	31.537	0.00127	0.29554	0.00130823	0	0.00130823
1	20201106CXY-L2-2.12692.12692.4.0.dta	61.2102	4585.94	4	P04004	VTNC	86	NNATVHEQVGGPSLTSDLQAQSK	5 4 2 0	H5N4S2	null	2381.17	2204.77	38.4519	47.6934	21.2891	0.00329	0.71639	0.0050617	0	0.0050617
1	20201106CXY-H2-2.13074.13074.4.3.dta	60.9263	4602.97	4	P04004	VTNC	86	NNATVHEQVGGPSLTSDLQAQSK	6 4 1 1	H6N4S1F1	null	2381.17	2221.79	31.4999	40.215	15.3146	0.01483	3.22168	0.00644616	0	0.00644616
2	20201106CXY-L2-1.8778.8778.3.0.dta	42.1273	3133.29	3	P04070	PROC	290	EVFVHPNYSK	5 4 1 0	H5H4S1	null	1219.61	1913.68	44.3067	43.4947	45.8148	0.00384	1.22405	7.68541e-06	0	7.68541e-06
1	20201106CXY-H1-1.10830.10830.3.0.dta	51.7181	3424.39	3	P04070	PROC	290	EVFVHPNYSK	5 4 2 0	H5N4S2	null	1219.61	2204.77	42.0522	45.7004	35.277	0.00215	0.62823	6.33461e-05	0	6.33461e-05
1	20201106CXY-L2-2.14919.14919.3.0.dta	71.2069	3248.32	3	P04278	SHBG	380	LDVDQALNR	5 4 2 0	H5N4S2	null	1043.55	2204.77	26.8478	25.1025	30.0891	0.00113	0.34828	0.000550685	0	0.000550685
1	20201106CXY-L2-1.7647.7647.4.0.dta	37.117	4218.65	4	P04278	SHBG	396	SHEIWTHSCPQSPGNGTDASH	5 4 1 0	H5H4S1	9,Carbamidomethyl[C];	2304.97	1913.68	40.7404	43.935	34.8075	0.00584	1.38417	0.000159595	0	0.000159595
1	20201106CXY-H1-1.9074.9074.3.0.dta	43.8594	4509.74	3	P04278	SHBG	396	SHEIWTHSCPQSPGNGTDASH	5 4 2 0	H5N4S2	9,Carbamidomethyl[C];	2304.97	2204.77	35.9725	36.1678	35.6097	0.00214	0.47415	5.15772e-05	0	5.15772e-05
1	20201106CXY-H1-1.9119.9119.4.1.dta	44.0611	4655.81	4	P04278	SHBG	396	SHEIWTHSCPQSPGNGTDASH	5 4 2 1	H5N4S2F1	9,Carbamidomethyl[C];	2304.97	2350.83	17.145	18.5546	14.5272	0.0066	1.41722	0.00955163	0	0.00955163
1	20201106CXY-L1-1.4690.4690.3.0.dta	26.5115	3299.39	3	P05543	THBG	36	VTACHSSQPNATLYK	5 4 0 0	H5N4	4,Carbamidomethyl[C];	1676.81	1622.58	48.1097	50.0795	44.4516	0.00368	1.11666	2.14163e-05	0	2.14163e-05
2	20201106CXY-H1-1.6624.6624.3.0.dta	32.9206	3590.49	3	P05543	THBG	36	VTACHSSQPNATLYK	5 4 1 0	H5H4S1	4,Carbamidomethyl[C];	1676.81	1913.68	41.5699	37.5848	48.9708	0.00396	1.10244	3.37502e-07	0	3.37502e-07
2	20201106CXY-H1-2.8838.8838.3.0.dta	41.6181	3881.58	3	P05543	THBG	36	VTACHSSQPNATLYK	5 4 2 0	H5N4S2	4,Carbamidomethyl[C];	1676.81	2204.77	56.4931	54.4012	60.3779	0.00616	1.58758	1.18116e-06	0	1.18116e-06
1	20201106CXY-L1-2.8437.8437.3.0.dta	42.2351	4027.64	3	P05543	THBG	36	VTACHSSQPNATLYK	5 4 2 1	H5N4S2F1	4,Carbamidomethyl[C];	1676.81	2350.83	20.9436	17.7233	26.9241	0.00777	1.92875	0.00696664	0	0.00696664
1	20201106CXY-H1-1.2736.2736.3.0.dta	15.6133	2858.12	3	P10909	CLUS	291	HNSTGCLR	5 4 1 0	H5H4S1	6,Carbamidomethyl[C];	944.437	1913.68	33.0399	17.1048	62.6336	0.00278	0.97243	5.85774e-09	0	5.85774e-09
2	20201106CXY-H1-2.4658.4658.3.0.dta	22.9108	3149.21	3	P10909	CLUS	291	HNSTGCLR	5 4 2 0	H5N4S2	6,Carbamidomethyl[C];	944.437	2204.77	50.4235	28.8152	90.5533	0.00366	1.16229	1.89417e-08	0	1.89417e-08
1	20201106CXY-L1-2.5756.5756.3.0.dta	30.359	2761.08	3	P25311	ZA2G	128	FGCEIENNR	5 4 0 0	H5N4	3,Carbamidomethyl[C];	1138.49	1622.58	24.1472	10.5118	49.4701	0.00195	0.70564	0.00091055	0.00320513	0.00411527
1	20201106CXY-L1-1.7598.7598.3.0.dta	39.3836	3052.17	3	P25311	ZA2G	128	FGCEIENNR	5 4 1 0	H5H4S1	3,Carbamidomethyl[C];	1138.49	1913.68	32.8392	25.2142	46.9998	0.00233	0.76349	8.1171e-06	0	8.1171e-06
2	20201106CXY-L1-1.10227.10227.3.0.dta	51.0845	3343.27	3	P25311	ZA2G	128	FGCEIENNR	5 4 2 0	H5N4S2	3,Carbamidomethyl[C];	1138.49	2204.77	36.0393	31.9646	43.6067	0.00313	0.9363	2.76114e-05	0	2.76114e-05
1	20201106CXY-H1-2.10922.10922.3.1.dta	50.9516	3360.3	3	P25311	ZA2G	128	FGCEIENNR	6 4 1 1	H6N4S1F1	3,Carbamidomethyl[C];	1138.49	2221.79	18.0505	17.1217	19.7754	0.01406	4.18306	0.00268457	0	0.00268457
1	20201106CXY-H2-1.11913.11913.3.0.dta	55.849	2932.28	3	P27169	PON1	253	HANWTLTPLK	4 4 1 0	H4N4S1	null	1180.65	1751.62	28.1194	21.2463	40.8837	0.00386	1.31479	5.50808e-05	0	5.50808e-05
1	20201106CXY-H1-1.9448.9448.3.0.dta	45.5256	2803.23	3	P27169	PON1	253	HANWTLTPLK	5 4 0 0	H5N4	null	1180.65	1622.58	35.5079	29.0323	47.5341	0.00146	0.52094	5.37228e-07	0	5.37228e-07
3	20201106CXY-H1-1.11673.11673.3.0.dta	55.4891	3094.33	3	P27169	PON1	253	HANWTLTPLK	5 4 1 0	H5H4S1	null	1180.65	1913.68	69.1605	65.9165	75.1851	0.00219	0.70688	2.00793e-10	0	2.00793e-10
3	20201106CXY-L1-2.14355.14355.3.0.dta	68.6779	3385.42	3	P27169	PON1	253	HANWTLTPLK	5 4 2 0	H5N4S2	null	1180.65	2204.77	66.0992	63.4827	70.9584	0.00259	0.76543	0.00016309	0	0.00016309
1	20201106CXY-H1-1.14525.14525.3.3.dta	68.2702	3402.45	3	P27169	PON1	253	HANWTLTPLK	6 4 1 1	H6N4S1F1	null	1180.65	2221.79	34.3241	35.0825	32.9157	0.01316	3.8679	0.000156966	0	0.000156966

## Sheet: s_table2
Table S2. Quantification for 26 N-glycopeptides of target 40 kDa-band in liver diseases
Protein accession number	Protein	N-glycosylation Sites	Peptide Sequence	Glycan Compositions	Ratio (HCC/LC)	P-value	Alterations in AFP-negative HCC △
P00738	HPT	241	VVLHPNYSQVDIGLIK	H5N4	0.579197	0.280592	-
P00738	HPT	241	VVLHPNYSQVDIGLIK	H5N4S1	1.14268	0.624626	-
P00738	HPT	241	VVLHPNYSQVDIGLIK	H5N4S2	2.51316	0.0778579	-
P00738	HPT	241	VVLHPNYSQVDIGLIK	H6N5S1	1.03769	0.783919	-
P00738	HPT	241	VVLHPNYSQVDIGLIK	H6N5S2	1.82742	0.242466	-
P00739/P00738	HPT/HPTR	126/184	MVSHHNLTTGATLINEQWLLTTAK	H5N4	1.17276	0.473817	-
P00739/P00738	HPT/HPTR	126/184	MVSHHNLTTGATLINEQWLLTTAK	H5N4S1	2.85105	0.0365937	↑
P00739/P00738	HPT/HPTR	126/184	MVSHHNLTTGATLINEQWLLTTAK	H5N4S2	3.07336	0.0825882	-
P00739/P00738	HPT/HPTR	126/184	MVSHHNLTTGATLINEQWLLTTAK	H6N5S2	4.57774	0.152106	-
P01009	A1AT	271	YLGNATAIFFLPDEGK	H5N4S1	0.418502	0.16373	-
P01857	IGHG1	180	EEQYNSTYR	H4N4S1F1	1.07605	0.778971	-
P01857	IGHG1	180	EEQYNSTYR	H5N4S1F1	0.509115	0.668007	-
P01859	IGHG2	176	EEQFNSTFR	H4N4S1F1	0.476486	0.661173	-
P01859	IGHG2	176	EEQFNSTFR	H5N4S1F1	0.753282	0.96688	-
P01861	IGHG4	177	EEQFNSTYR	H5N4S1F1	1.05976	0.770043	-
P01877	IGHA2	205	TPLTANITK	H5N4S1	0.738264	0.76945	-
P01877	IGHA2	205	TPLTANITK	H5N4S1F1	0.879176	0.631701	-
P02749	APOH	253	LGNWSAMPSCK	H5N4S1	0.646223	0.28101	-
P02749	APOH	253	LGNWSAMPSCK	H5N4S2	0.489868	0.0127462	↓
P02749	APOH	162	PSAGNNSLYR	H5N4S1	0.253053	0.0671449	-
P02749	APOH	162	PSAGNNSLYR	H5N4S2	1.82914	0.127659	-
P02765	FETUA	156	VCQDCPLLAPLNDTR	H5N4S2	0.798863	0.442994	-
P05543	THBG	36	VTACHSSQPNATLYK	H5N4S2	1.39221	0.9038	-
P10909	CLUS	291	HNSTGCLR	H5N4S2	2.18411	0.177137	-
P25311	ZA2G	128	FGCEIENNR	H5N4S2	1.88747	0.00387161	-
P27169	PON1	253	HANWTLTPLK	H5N4S2	3.83351	0.00261138	↑
△	- 0.5≤Ratio≤2.0 or p value≥ 0.05
	↑ Ratio>2.0 and p value<0.05
	↓ Ratio<0.5 and p value<0.05

## Sheet: s_table3
Table S3. The 16 intact N-glycopeptides of PON1 identified from serum using 16O/18O-based labeling method
No.	Peptide Sequences	Site	Glycan Compositions
1	HANWTLTPLK	253	H4N3
2	HANWTLTPLK	253	H4N3S1
3	HANWTLTPLK	253	H4N4S1
4	HANWTLTPLK	253	H5N3
5	HANWTLTPLK	253	H5N3S1
6	HANWTLTPLK	253	H5N4S1
7	HANWTLTPLK	253	H5N4S2
8	HANWTLTPLK	253	H5N4S2F1
9	HANWTLTPLK	253	H6N3S1
10	HANWTLTPLK	253	H6N4S1F1
11	HANWTLTPLK	253	H7N4S1
12	VTQVYAENGTVLQGSTVASVYK	324	H5N4S2
13	VTQVYAENGTVLQGSTVASVYK	324	H6N4S1F1
14	VTQVYAENGTVLQGSTVASVYK	324	H6N5S3
15	VTQVYAENGTVLQGSTVASVYK	324	H7N5S1F1
16	VTQVYAENGTVLQGSTVASVYK	324	H7N5S2F1

## Sheet: s_table4
Table S4. The relative changes between AFP-negative HCC and cirrhosis including the SD and p-values from T-tests
PON1 (P27169) Glycopeptides	HAN253WTLTPLK (H5N4S2)		HAN253WTLTPLK (H5N4S1)
	AFP-negative HCC	LC	AFP-negative HCC	LC
Median	1.24702e+08	6.33332e+07	1.13894e+07	8.3908e+06
p-value	5.56938e-09		0.000463333
